# Supplementary material for: Disruption of mitochondrial dynamics triggers muscle inflammation through interorganellar contacts and mitochondrial DNA mislocation
Source: Nat Commun. 2023 Jan 6;14:108. doi: 10.1038/s41467-022-35732-1 (PMC9822926; doi:10.1038/s41467-022-35732-1)
Supplement: Supplementary file 3 — Source data file [file 41467_2022_35732_MOESM3_ESM.xlsx]

## Sheet: Fig 1a
		Scr
	Nlrp3	0.919072	1.43596	1.01704	1.20996	1.32428	1.08093	0.564043	0.982964	0.790037	0.675725
	Asc	0.519834	0.764534	1.34221	1.23547	0.657793	1.48017
	S100a9	0.873223	1.74339	0.635509	1.12678	1.36449
	Tnfa	0.949023	1.54662	0.920919	1.05098	0.453377	1.07908
	Rage	0.9024	1.11621	1.27276	1.0976	0.727239	0.883791
	Hmgb1	1.26454	1.2318	1.24635	0.735456	0.768203	0.753651
	Myd88	1.18448	1.1732	1.2956	0.815519	0.826799	0.704402
	Il6	1.12512	1.39959	1.08139	0.874884	0.600412	0.918609
		Mfn1KD											p value vs scr
	Nlrp3	1.83952	3.20347	1.79	1.72089	0.822858	0.896921	2.35	1.14	2.07			0.00844863
	Asc	2.21595	4.0709	1.13702	1.68	1.21951	3.35	2.54					0.0181609
	S100a9	2.26058	1.4882	2.08686	1.95541	3.28028	1.34	1.34	1.4				0.0494881
	Tnfa	1.64139	0.535707	0.190353	0.529113	1.21241	0.980684	0.72967	0.193253	0.397441	1.25874		0.327829
	Rage	0.763113	0.986062	0.514872	0.988067	1.10921	1.18737	1.23207	0.660666	0.599412			0.41838
	Hmgb1	1.25009	1.0185	0.169107	0.585319	0.837487	1.56284	0.781373	0.341349	0.811152	1.74977		0.696297
	Myd88	1.42712	1.76864	0.768144	0.732512	1.06908	0.821508	0.958427	0.644225	0.762891	0.620493		0.807263
	Il6	1.02529	0.916547	1.25393	0.303996	0.784885	0.770377	0.457536	1.13177	0.460921	0.602544		0.160225
		Mfn2KD											p value vs scr
	Nlrp3	4.92505	3.36901	1.97071	3.24346	2.49816	1.12673	3.72385					0.000179397
	Asc	1.86647	3.18126	4.53182	3.41754	1.72148	6.71577	2.7486	2.56807				0.00513305
	S100a9	6.74623	4.5691	1.66629	3.83625	1.21718	1.68666						0.0593675
	Tnfa	2.50138	3.01596	1.16157	1.60777	1.77181							0.0151603
	Rage	1.89677	2.41795	1.51132	1.66443	1.8699	2.3836	2.34941	2.12888				<0,0001
	Hmgb1	1.48821	1.16437	0.927625	1.45298	1.05582	1.27256	1.64926					0.0762353
	Myd88	1.45075	1.86829	2.96045	1.64144	0.977703	4.4814						0.0440331
	Il6	1.2892	1.94993	1.50332	1.14403	2.16458	1.40399						0.014882
		Scr
	Usp18	0.855611	1.16908	1.14439	0.830925
	Ifit1	1.27631	1.22617	1.1681	0.723695	0.773829	0.8319
	Irf7	1.11428	1.132	0.885717	0.867995
	Stat1	0.894658	1.10534	1.11554	0.884458
	Isg15	1.32479	1.11881	0.990039	1.00996	0.675214	0.881191
	Ifnb	0.819882	0.930204	0.894937	1.18012	1.0698	1.10506
	Mfn1KD												p value vs scr
	Usp18	1.1073	0.98749	1.63856	0.874153	2.26799	0.98749	1.63856					0.216482
	Ifit1	0.807633	0.408534	1.2411	0.923829	1.63059	0.460961	1.12685					0.78178
	Irf7	0.933215	1.41703	0.94936	0.368919	0.735525	1.10862						0.677952
	Stat1	0.678265	0.835084	1.38691	0.66166	0.659002	0.633238	1.14404					0.388669
	Isg15	1.6203	0.50413	1.24358	1.26309	0.555036	0.613647	0.903262					0.831229
	Ifnb	0.984087	0.456531	1.29741	1.43287	0.654957	1.5616	0.892253	0.602165				0.934425
	Mfn2KD												p value vs scr
	Usp18	0.161562	0.275286	0.293521	0.203976								0.000204125
	Ifit1	1.04333	0.803947	0.531587	0.660141	1.44334	1.05412	0.852481	0.799905				0.497894
	Irf7	1.01144	1.00023	0.896504	0.719435	2.54194	0.729813	1.70579	1.08171				0.526268
	Stat1	1.04814	0.538019	0.52305	0.554819	1.24672	0.765078	0.633364	0.719969				0.112226
	Isg15	0.656666	0.669247	0.846376	0.58997	0.87616	0.866559	1.15196	0.970868				0.138318
	Ifnb	2.70563	3.33767	4.59121	3.21603	4.0788	5.4647	6.71485					0.000145177

## Sheet: Fig 1b
		Scr
	IL1β	0.982323	0.925211	0.830024	0.944248	0.758412	1.08249
	IFNβ	1.2029	0.886942	1.04492	1.15776	0.692654	1.01482
		Mfn1KD							p value vs scr
	IL1β	1.47729	1.6867	1.55344	1.74381	0.94885	0.98226		0.00960383
	IFNβ	1.02235	1.2029	0.999784	0.796668	2.11018	1.8954		0.175113
		Mfn2KD							p value vs scr
	IL1β	1.3821	1.72478	1.55344	1.61055	1.14931	0.94885		0.00441577
	IFNβ	1.05621	3.05352	1.25932	1.31574	1.81486	2.48604		0.0309959

## Sheet: Fig 1c
	Scr
Nlrp3	0.919072	1.43596	1.01704	1.20996	1.32428	1.08093	0.564043	0.982964	0.790037	0.675725
Asc	0.519834	0.764534	1.34221	1.23547	0.657793	1.48017
S100a9	0.873223	1.74339	0.635509	1.12678	1.36449
Tnfa	0.949023	1.54662	0.920919	1.05098	0.453377	1.07908
Rage	0.9024	1.11621	1.27276	1.0976	0.727239	0.883791
Hmgb1	1.26454	1.2318	1.24635	0.735456	0.768203	0.753651
Myd88	1.18448	1.1732	1.2956	0.815519	0.826799	0.704402
Il6	1.12512	1.39959	1.08139	0.874884	0.600412	0.918609
	Fis1KD											p value vs scr
Nlrp3	1.0676	2.0605	2.37161	3.08861	1.26291	1.16993	1.61592	1.62394	3.91634			0.00503285
Asc	1.71202	3.44823	1.26191	1.2473	2.85322	1.42945	1.51606					0.036333
S100a9	3.17157	1.01287	2.55625	1.29479	1.98893	1.51773	2.9456					0.0500613
Tnfa	2.50138	3.01596	1.16157	1.60777	1.77181							0.0151603
Rage	1.51865	3.72478	1.40427	1.06784	2.32278							0.0473329
Hmgb1	1.75741	2.43605	2.26477	1.15524								0.0095128
Myd88	1.45075	1.86829	2.96045	1.64144	0.977703	1.90426						0.0194686
Il6	1.2892	1.94993	1.50332	1.14403	2.16458	1.40399	1.61586	1.67007				0.00417572
	Drp1KD											p value vs scr
Nlrp3	4.80817	3.31872	1.19677	1.40747								0.00755454
Asc	1.60139	0.56947	5.90524	3.37149	1.75198	2.26953	1.81736					0.0681666
S100a9	1.10441	2.7763	0.945075	1.32304	3.09854	1.02157						0.260004
Tnfa	1.19704	4.23557	2.95923	1.98158	1.59177	1.68322	0.991734					0.0463314
Rage	0.912606	3.72118	2.3202	1.1171	0.943225							0.143024
Hmgb1	1.35125	1.16331	0.683726	1.17407	0.829983							0.81198
Myd88	0.895289	0.837597	0.994849	1.2077	0.848925	0.646144	0.760614	0.900954				0.321427
Il6	0.707988	1.1315	2.12414	2.4413	2.0269	2.12467	1.46303					0.0255184
	Scr
Usp18	0.855611	1.16908	1.14439	0.830925
Ifit1	1.27631	1.22617	1.1681	0.723695	0.773829	0.8319
Irf7	1.11428	1.132	0.885717	0.867995
Stat1	0.894658	1.10534	1.11554	0.884458
Isg15	1.32479	1.11881	0.990039	1.00996	0.675214	0.881191
Ifnb	0.819882	0.930204	0.894937	1.18012	1.0698	1.10506
	Fis1KD											p value vs scr
Usp18	1.4857	1.5085	3.25319	1.49873	3.41435							0.0486537
Ifit1	1.49685	2.51194	1.32747	1.61867	1.10983	1.1865	1.28341					0.0402375
Irf7	1.76267	2.75301	1.35336	1.14954	2.8719	2.15665	1.46237	1.77094	1.16931	1.52831		0.0272596
Stat1	2.6446	2.87071	2.37707	2.72556	1.16931	1.52831	1.77094					0.00822039
Isg15	1.84064	1.94694	1.13956	3.22937	2.41744	1.20282	2.47851					0.00733434
Ifnb	1.31452	2.39301	1.45132	3.22453	1.67436							0.0128868
	Drp1KD											p value vs scr
Usp18	1.03732	2.9883	2.56314									0.064822
Ifit1	0.890993	1.7853	1.55298	3.5341	1.92996	1.58367						0.041221
Irf7	4.13594	3.83188	1.20325	0.902954	0.956366							0.189104
Stat1	0.968123	0.792433	1.01376	0.785135	0.737074	0.692342						0.0772402
Isg15	0.856503	1.31913	4.36956	4.02139	1.58889	1.15987	1.00884	1.11264				0.141032
Ifnb	0.790163	4.96859	2.57101	1.19165	1.58173							0.105345

## Sheet: Fig 1d
		Scr
	IL1β	0.982323	0.925211	0.830024	0.944248	0.758412	1.08249
	IFNβ	1.2029	0.886942	1.04492	1.15776	0.692654	1.01482
		Fis1KD							p value vs scr
	IL1β	1.47729	2.29589	1.9913	1.66766	2.01798	0.91544		0.0028
	IFNβ	1.37216	1.4173	1.10134	1.51886	2.16387	2.32496		0.0118
		Drp1KD							p value vs scr
	IL1β	1.51537	1.80093	1.66766	1.85804	1.1159	1.28295		0.0007
	IFNβ	1.62042	1.40602	1.47372	1.51886	1.65378	2.13702		0.0006

## Sheet: Fig 1e
		Mfn1KD							Mfn1KD+ddC							p value vs KD
	Nlrp3	2.49386	2.29189	1.77039	1.24631	4.18378	2.52302		1.48504	1.27173	1.3824	1.33474	1.18006	0.664685		0.1526
	Asc	1.96096	1.68733	2.04197	1.08344	2.82233	2.61475		0.216773	0.835708	0.635765	0.494631	0.43093	0.226086		0.0327
	S100a9	7.68826	5.64375	3.6778	1.90628	6.49855	5.73853		0.459668	1.53339	1.50105	1.97255	0.746414	0.577173		<0,0001
	Tnfa	0.499789	0.389738	0.211559	0.391459	0.812885	1.19925		0.666446	0.344176	0.559985	0.68602	0.691153	0.952871		0.9994
	Rage	0.617099	0.408608	0.290152	0.169761	1.54698	1.34985		0.877868	0.829088	0.808898	1.04471	1.10556	1.02384		0.9806
	Hmgb1	0.426149	0.422741	0.430096	0.371068	1.22458	0.899933		1.37723	1.01918	1.08389	1.0844	1.54898	1.69249		0.6366
	Myd88	0.544783	0.466047	0.663777	0.425559	1.19597	0.854515		1.15541	1.01453	0.813102	0.875013	1.70188	0.559751		0.9382
	Il6	0.453361	0.368274	0.32745	0.540654	0.370384	1.04497		0.405087	0.258658	0.36423	0.574081	0.281683	0.289011		0.9928
		Mfn2KD							Mfn2KD+ddC							p value vs KD
	Nlrp3	1.6914	1.56666	0.996724	1.8908	3.46969	3.68636		0.320507	0.195981	0.218177	0.427335	0.691625	0.497491		0.0083
	Asc	5.98785	1.21226	0.568922	0.788913	2.53372	2.16523		0.440429	0.554182	0.576246	0.359076	0.874033	1.12872		0.0339
	S100a9	3.05411	1.46904	4.80652	4.08079	0.486839	7.00502		2.40101	4.8363	3.25648	1.3966	3.70503	0.219172		0.4419
	Tnfa	1.03319	1.76249	0.616179	1.39673	6.22159	1.69506		0.477012	0.597933	0.23828	0.095103	0.092074	0.129154		0.0073
	Rage	1.721	1.38993	1.42736	2.29991	1.35875	1.10743		0.328703	0.310831	0.193347	0.353902	0.203078	0.260366		0.114
	Hmgb1	2.24908	2.26867	2.51931	2.70961	5.79735	3.54684		0.604224	0.55609	0.696153	0.833707	0.402702	0.454664		<0,0001
	Myd88	1.49167	1.07787	0.611119	1.85508	1.99387	4.0802		0.52504	0.489181	0.512011	0.152001	0.246828	0.303995		0.0479
	Il6	2.99396	1.48736	1.22883	1.45552	4.57463	3.96515		0.106837	0.083615	0.324894	0.46052	0.302297	0.368904		0.0003

## Sheet: Fig 1f
		Fis1KD							Fis1KD+ddC							p value vs KD
	Nlrp3	2.60216	3.21524	1.62952	0.799303	2.06178	1.72909		2.66369	4.29988	1.42322	1.75095	1.47473	1.20954		0.9891
	Asc	0.867017	0.9327	2.78873	3.44522	0.973087	1.36491		1.00066	1.21907	1.56335	1.92292	1.60577	1.72095		0.9495
	S100a9	1.28642	1.55066	3.1449	2.17124	1.37349	1.61518		0.685627	0.478786	0.123049	0.966434	0.373002	0.518655		0.0085
	Tnfa	1.18809	0.912615	2.73793	2.29566	2.53087	2.7324		1.08015	1.48603	0.516648	0.653803	0.471365	0.389314		0.0108
	Rage	1.15257	1.42786	0.977984	1.18802	1.24277	1.55807		0.989171	0.914978	0.273428	0.416702	0.329258	0.37159		0.3218
	Hmgb1	1.84872	1.41883	3.07508	2.85473	0.951656	0.963402		1.08783	0.930298	0.77654	1.53425	1.14585	0.644338		0.1892
	Myd88	2.03737	3.04149	2.51427	2.10454	1.60817	1.91849		1.64822	2.01326	0.800101	1.32823	1.25858	0.954509		0.1575
	Il6	1.99347	3.44039	1.15681	0.859691	1.9759	2.23945		0.782984	0.47911	1.64795	1.98667	0.445028	0.478626		0.091
		Drp1KD							Drp1KD+ddC							p value vs KD
	Nlrp3	1.35358	2.68615	1.67485	1.48428	1.37233	1.85482		2.47301	1.01507	0.412437	1.22419	1.21862	1.47772		0.7216
	Asc	1.08233	1.14452	3.44519	1.39448	1.2283	1.19051		1.20359	1.39676	0.591331	0.43568	1.01497	1.08133		0.4322
	S100a9	1.15473	1.55615	2.44813	4.12881	2.49509	2.29745		1.83287	0.673915	0.526357	0.633791	0.390109	1.31185		0.0033
	Tnfa	2.81891	2.1016	2.65441	3.10922	2.03169	3.66179		1.27755	1.22361	1.75624	1.41701	1.57954	1.96866		0.0233
	Rage	1.52089	1.17183	1.49631	1.9159	2.7926	2.36801		3.552	2.88862	1.94254	3.03757	2.31326	2.21145		0.2398
	Hmgb1	0.96452	0.824706	0.871312	1.99734	1.54476	2.10595		0.433273	0.662318	0.703426	0.462518	0.508366	0.412976		0.1703
	Myd88	1.43191	1.39499	1.77134	3.12815	4.43424	4.50416		1.94642	1.59678	1.74791	1.18402	0.091979	2.38591		0.0121
	Il6	0.696325	0.739034	0.984788	1.66638	1.67324	2.18922		3.86678	1.34234	1.41821	1.92914	1.38953	0.984158		0.6284

## Sheet: Fig 1g
											Membranes imaged with chemiluminiscence using films.

## Sheet: Fig 1h
	Scr																								Mfn2KD
D-loop1	0.99935	0.986871	0.920072	0.955111	1.05132	1.00065	1.01313	1.07993	1.04489	0.948681															1.10749	0.580367	0.333574	0.471368	1.16627	0.436148	0.504994	0.625978
Cytb	1.01153	0.971382	0.956727	0.865123	0.988474	1.02862	1.04327	1.13488																	1.23898	0.555646	0.38226	0.398758	1.27552	0.495086	0.432094	0.433149
Cox2	0.99935	1.13115	1.00065	0.868847																					0.901673	0.163833	0.600491	0.451211	0.661944	0.235111
16s	0.735538	0.965562	0.800838	1.03444	1.19916																				0.389805	1,449901*	0.232246	0.78633
	Mfn1KD												p value vs scr
D-loop1	0.833122	0.565579	0.633897	0.796106	0.995997	0.545359	0.69213	0.609446					<0,0001
Cytb	1.17691	1.08219	1.24519	1.39194	1.61979	0.577202							0.17509
Cox2	0.970539	0.537036	1.29508	1.51345									0.730535
16s	1.17391	1.10378	1.71793	0.788744									0.240001
	Mfn2KD												p value vs scr
D-loop1	1.10749	0.580367	0.333574	0.471368	1.16627	0.436148	0.504994	0.625978					0.00303487
Cytb	1.23898	0.555646	0.38226	0.398758	1.27552	0.495086	0.432094	0.433149					0.0229026
Cox2	0.901673	0.163833	0.600491	0.451211	0.661944	0.235111							0.00972426
16s	0.389805	0.78633	0.232246										0.026573

## Sheet: Fig 1i
	Scr
D-loop1	0.99935	0.986871	0.920072	0.955111	1.05132	1.00065	1.01313	1.07993	1.04489	0.948681
Cytb	1.01153	0.971382	0.956727	0.865123	0.988474	1.02862	1.04327	1.13488
Cox2	0.99935	1.13115	1.00065	0.868847
16s	0.735538	0.965562	0.800838	1.03444	1.19916
	Fis1KD												p value vs scr
D-loop1	1.54264	1.38193	1.21224	1.48723	1.78247	1.93029							<0,0001
Cytb	1.68422	0.697416	1.57428	1.62234	1.38425	1.86372							0.00737514
Cox2	1.32736	3.15839	2.43767	3.17243	1.08957								0.0436422
16s	0.776418	1.45117	1.28531	1.15502									0.204983
	Drp1KD												p value vs scr
D-loop1	1.12322	1.35235	1.98154	2.02748	1.61882	1.38902							0.000159991
Cytb	0.963503	1.17835	1.32716	1.83169	1.89812	1.51127							0.00508275
Cox2	2.4102	1.89648	2.53367	2.31455									0.000127893
16s	1.27135	1.34035	1.71073	1.39153	1.40817								0.00277352

## Sheet: Fig 2b
		Scr	Mfn1KD	Mfn2KD	Fis1KD	Drp1KD
		0.147	0.22	0.515	0.463	0.521
		0.222	0.256	0.382	0.53	0.533
		0.217	0.24	0.483	0.423	0.61
		0.224	0.356	0.494	0.539	0.587
		0.25	0.201	0.455	0.568	0.509
		0.265	0.269	0.485	0.533	0.491
		0.151	0.371	0.579	0.552	0.52
		0.144	0.213	0.348	0.578	0.498
		0.269	0.717	0.504	0.53	0.479
		0.28	0.268	0.522	0.59	0.512
		0.374	0.414	0.481	0.592	0.53
		0.446	0.525	0.451	0.542	0.443
		0.454	0.41	0.554	0.609	0.483
		0.407	0.451	0.515	0.502	0.452
		0.374	0.414	0.498	0.618	0.464
		0.408	0.525	0.54	0.489	0.541
		0.43	0.454	0.574	0.454	0.518
		0.369	0.486	0.515	0.473	0.44
		0.344	0.499	0.493	0.499	0.422
		0.409	0.56	0.53	0.451	0.451
	p value vs scr		0.0097	<0,0001	<0,0001	<0,0001

[truncated: 85 more sheets: Fig 2d, Fig 3a, Fig 3b, Fig 3c, Fig 3d, Fig 3e, Fig 4a, Fig 4e, Fig 4f, Fig 5c, Fig 5d, Fig 5e, Fig 5g, Fig 5h, Fig 6a, Fig 6b, Fig 6c, Fig 6d, Fig 6e, Fig 6f …]
